# Supplementary material for: Targeting Essential Hypothetical Proteins of Pseudomonas aeruginosa PAO1 for Mining of Novel Therapeutics: An In Silico Approach
Source: Biomed Res Int. 2023 Apr 11;2023:1787485. doi: 10.1155/2023/1787485 (PMC10119676; doi:10.1155/2023/1787485)
Supplement: Supplementary 5 — ROC analysis. [file 1787485.f5.zip]

Archive with 2 entries (2 files):
- Supplementary File 1 (1).pdf
- Supplementary File 2.pdf
